# Supplementary material for: Recruitment and migration patterns reveal a key role for seed banks in the meta-population dynamics of an aquatic plant
Source: Sci Rep. 2023 Jul 12;13:11269. doi: 10.1038/s41598-023-37974-5 (PMC10338435; doi:10.1038/s41598-023-37974-5)
Supplement: Supplementary file 2 — Supplementary Information 2. [file 41598_2023_37974_MOESM2_ESM.xlsx]

## Sheet: Tabelle1
Supplementary Material
Recruitment and migration patterns reveal a key role for seed banks in the meta-population dynamics of an aquatic plant
Tomowski M., Lozada-Gobilard S., Jeltsch F., Tiedemann R.
Table s8: Allele sizes at 13 microsatellite loci in 579 Oenanthe aquatica individuals analyzed in this study
Individual	Population	Cohort	O_01		O_03		O_10		O_13		O_17		O_18		O_20		O_21		O_28		O_32		O_37		O_38		O_47
911_1	P01	2019	190	190	182	191	141	149	182	182	186	186	250	250	294	298	290	298	95	95	254	264	232	232	112	112	139	141
911_2	P01	2019	190	190	182	182	141	141	182	182	162	162	240	240	298	298	282	282	113	113	264	264	234	276	112	112	139	139
911_3	P01	2019	190	190	182	182	141	141	182	182	174	174	240	250	294	298	280	280	95	95	254	256	232	234	112	112	139	139
911_4	P01	2019	190	193	182	191	141	141	182	182	184	188	240	240	294	300	280	292	95	113	264	268	228	258	122	132	135	135
911_5	P01	2019	190	190	182	191	141	151	182	182	162	164	240	240	298	298	280	298	113	113	254	256	232	276	120	120	139	139
911_6	P01	2019	187	193	182	182	141	149	180	182	182	182	240	240	294	298	278	282	113	113	252	254	232	234	110	118	139	139
911_7	P01	2019	190	190	182	191	149	149	182	182	162	174	240	240	298	298	280	282	113	113	254	254	234	276	112	120	139	141
911_8	P01	2019	190	196	182	182	149	149	182	182	192	192	250	250	294	298	280	298	95	113	256	264	276	276	118	120	139	141
911_9	P01	2019	190	199	182	182	141	149	182	188	186	186	240	240	298	298	282	298	113	113	254	254	234	234	112	120	139	139
814_10	P02	2019	196	196	182	191	149	149	188	188	158	186	240	242	298	302	280	282	111	113	256	256	230	234	120	132	135	141
814_12	P02	2019	196	196	182	182	149	151	188	188	182	186	240	240	294	308	278	282	127	127	256	278	230	230	120	132	135	141
814_13	P02	2019	196	199	182	182	149	149	184	184	158	158	240	240	298	298	294	296	111	113	246	256	234	260	120	120	135	137
814_1	P02	2019	196	196	191	191	141	147	176	176	186	190	240	240	298	308	282	294	95	95	258	264	230	232	120	120	139	141
814_14	P02	2019	190	196	182	182	141	149	184	188	182	186	240	240	300	300	282	298	113	113	254	258	226	232	130	132	139	141
814_15	P02	2019	196	196	182	188	147	149	184	188	182	186	250	250	300	300	278	294	113	113	264	264	234	234	120	130	131	135
814_2	P02	2019	190	196	182	191	137	147	176	184	182	192	250	250	298	308	278	282	113	113	252	264	234	260	130	130	139	141
814_20	P02	2019	199	199	188	191	149	149	176	184	182	186	240	250	300	300	278	282	111	111	264	276	230	234	120	132	135	135
814_23	P02	2019	199	199	188	191	141	149	176	182	186	186	240	240	298	298	282	296	113	113	256	264	230	230	130	132	139	141
814_24	P02	2019	196	196	182	191	149	149	188	188	186	186	240	250	298	298	282	294	113	113	252	264	226	234	118	130	131	137
814_25	P02	2019	196	199	182	191	147	151	176	176	180	196	240	250	298	308	282	294	111	127	256	264	230	260	130	132	131	135
814_26	P02	2019	196	196	191	191	141	147	176	182	164	182	240	240	294	298	280	282	113	113	256	276	226	234	120	128	139	141
814_27	P02	2019	190	196	188	191	147	149	188	188	162	182	240	250	294	298	282	282	111	127	246	256	232	232	130	132	141	141
814_28	P02	2019	196	196	191	191	141	141	184	188	192	192	240	250	294	298	278	282	111	111	256	258	226	232	120	132	131	135
814_3	P02	2019	196	196	182	191	149	151	188	188	166	200	250	250	298	298	282	286	111	113	252	264	230	234	118	120	139	141
814_4	P02	2019	196	199	182	182	149	153	176	188	174	174	240	240	294	298	282	286	113	113	252	252	230	230	112	130	139	141
814_5	P02	2019	196	199	188	191	147	149	182	184	186	196	240	242	286	298	280	294	113	113	252	254	230	230	120	130	139	141
814_7	P02	2019	196	196	182	182	141	149	182	184	168	182	240	250	298	298	278	282	111	111	256	264	232	260	118	120	139	141
814_8	P02	2019	196	199	182	182	141	141	188	188	158	166	240	240	294	298	282	294	111	111	258	258	230	230	112	118	135	139
814_9	P02	2019	199	199	182	191	141	141	182	188	186	190	250	250	298	298	280	282	113	113	264	276	232	234	120	120	139	141
814_1_2o	P02	Soil1	196	196	191	191	135	141	182	182	182	186	240	240	298	298	282	310	111	111	256	256	230	234	120	120	141	141
814_2_2o	P02	Soil1	196	199	191	191	149	153	188	188	168	182	240	240	292	298	282	296	95	111	254	256	226	234	120	132	141	141
814_2_2u	P02	Soil2	196	199	182	182	141	149	182	184	158	178	240	240	298	298	282	282	113	113	252	258	230	260	112	120	131	141
814_10_2u	P02	Soil2	196	199	182	191	141	141	188	188	182	182	240	240	298	302	282	282	111	113	254	258	230	232	112	118	139	141
814_2_3u	P02	Soil2	196	199	182	182	141	149	188	188	158	186	240	250	298	298	280	280	111	113	256	278	230	230	120	120	135	139
814_3_2o	P02	Soil1	196	196	188	191	141	149	176	184	182	200	240	250	298	298	280	282	111	111	256	264	232	258	120	120	131	137
814_3_2u	P02	Soil2	196	196	182	191	141	149	182	188	186	192	240	250	0	0	284	296	113	113	256	264	234	234	112	112	141	141
814_3_3o	P02	Soil1	196	199	182	188	141	141	180	180	182	192	240	250	298	298	282	290	113	113	252	252	0	0	120	120	139	141
814_3_3u	P02	Soil2	190	190	191	191	149	153	188	188	180	182	240	240	294	308	278	280	111	113	254	256	226	230	118	120	139	141
814_1_2u	P02	Soil2	196	196	182	182	141	141	182	188	186	202	242	250	294	308	278	282	111	113	252	256	230	232	120	120	133	141
814_4_2o	P02	Soil1	199	199	182	191	149	149	188	188	182	192	250	250	298	298	280	282	113	113	252	252	230	254	118	132	135	141
814_4_2u	P02	Soil2	196	196	182	191	141	149	184	188	158	196	240	250	298	298	282	282	111	113	256	278	232	234	130	130	139	139
814_4_4u	P02	Soil2	193	193	182	191	141	149	182	182	186	202	240	240	298	298	282	300	111	113	256	264	232	232	118	130	141	141
814_9_2u	P02	Soil2	190	193	182	182	141	147	184	188	166	186	240	240	302	308	280	282	111	113	256	256	234	260	118	132	139	141
814_8_2u	P02	Soil2	196	199	182	182	141	147	188	188	182	182	250	250	298	298	278	304	113	113	246	256	230	234	130	130	135	141
814_4u_1	P02	Soil2	196	199	182	191	141	141	188	188	186	186	240	250	302	304	282	294	113	113	252	264	234	234	118	132	139	141
814_7_2u	P02	Soil2	196	199	182	191	147	149	182	184	192	192	240	250	298	298	278	284	113	113	252	264	234	254	120	130	135	141
814_4u_2	P02	Soil2	196	196	182	182	137	141	182	182	188	188	240	250	298	298	0	0	113	113	258	264	232	232	112	120	139	141
814_5_2o	P02	Soil1	190	196	191	191	141	149	188	188	158	186	240	250	298	298	282	282	113	113	252	252	230	232	118	120	135	141
814_5_2u	P02	Soil2	196	199	182	191	141	149	188	188	162	186	240	250	294	296	282	282	113	113	252	264	258	260	122	130	133	141
814_6_2u	P02	Soil2	196	196	182	191	147	149	182	182	178	202	240	250	298	308	278	278	111	113	252	258	236	256	120	132	141	141
814_4u_3	P02	Soil2	196	196	191	191	141	141	184	188	186	186	240	250	298	298	278	278	113	113	256	256	232	234	120	132	135	141
814_4u_5	P02	Soil2	190	199	182	182	141	149	188	188	158	202	240	250	298	308	280	282	111	127	264	276	230	234	130	132	139	141
814_4u_6	P02	Soil2	196	199	182	191	141	149	184	188	158	186	250	250	0	0	282	294	113	113	264	264	228	252	130	130	139	141
814_4u_8	P02	Soil2	190	199	191	191	141	157	182	188	164	186	240	240	294	302	280	282	111	113	258	258	234	236	120	120	141	141
814_4u_9	P02	Soil2	196	199	182	191	147	147	184	184	158	166	240	250	294	298	278	278	113	113	256	278	226	226	120	130	135	141
814_1_3o	P02	Soil1	196	199	182	182	141	153	188	188	186	186	240	250	296	308	282	282	113	113	252	252	234	260	120	130	133	141
814_1_3u	P02	Soil2	190	190	191	191	141	141	182	184	186	186	250	250	298	298	280	282	95	113	256	256	258	258	132	132	141	141
807_10	P03	2019	196	196	182	191	149	149	182	182	182	196	250	250	298	298	282	284	113	113	256	256	254	254	130	130	135	135
807_11	P03	2019	199	199	182	191	141	141	182	188	196	198	240	240	294	298	280	280	95	95	246	252	232	234	120	132	135	141
807_12	P03	2019	196	199	191	191	141	151	182	182	196	196	240	250	294	298	280	284	113	113	246	256	230	232	120	130	131	141
807_13	P03	2019	196	199	191	191	137	149	176	176	164	164	240	240	298	298	284	288	113	127	252	252	230	230	130	130	135	141
807_16	P03	2019	199	199	182	191	141	151	188	188	182	198	240	242	294	298	280	280	113	113	256	280	234	236	120	132	135	141
807_18	P03	2019	196	199	191	191	149	163	176	176	164	194	240	250	294	294	282	282	113	113	252	256	230	230	130	130	135	135
807_2	P03	2019	199	199	182	191	137	151	188	188	196	196	240	240	298	298	282	294	111	113	252	256	230	254	130	130	141	141
807_22	P03	2019	196	196	182	191	163	163	176	182	164	194	240	250	298	298	282	300	111	113	256	256	234	236	120	130	141	141
807_23	P03	2019	196	196	182	191	141	141	182	182	182	194	242	250	292	292	294	294	113	113	252	256	236	236	128	128	141	141
807_25	P03	2019	196	199	182	182	149	163	182	188	168	176	250	250	294	298	280	282	111	111	246	256	234	234	130	130	135	135
807_26	P03	2019	196	199	182	191	137	137	176	182	186	186	240	240	298	298	282	294	113	113	256	256	230	234	130	130	131	135
807_29	P03	2019	196	199	191	191	141	151	182	182	164	166	242	250	294	294	294	294	113	113	252	264	232	232	130	130	135	141
807_3	P03	2019	190	196	191	191	141	163	176	182	168	196	240	250	294	298	278	282	111	113	246	256	230	230	112	132	139	141
807_30	P03	2019	196	199	191	191	149	149	182	182	164	166	250	250	292	292	282	294	113	113	256	264	230	230	130	130	141	141
807_31	P03	2019	196	199	182	191	137	163	176	188	164	168	250	250	294	298	280	280	113	127	256	256	254	254	112	130	135	141
807_32	P03	2019	196	196	182	191	149	163	182	182	176	182	240	242	292	292	280	282	113	113	256	256	234	254	130	130	135	135
807_33	P03	2019	196	196	182	182	163	163	182	188	162	194	242	242	292	294	280	294	113	113	256	256	234	234	132	132	135	135
807_6	P03	2019	190	196	182	191	141	151	182	188	178	196	240	250	298	298	282	284	113	113	256	276	230	230	120	130	135	141
807_8	P03	2019	196	196	191	191	141	149	182	188	164	168	240	250	294	294	278	284	111	111	246	246	232	254	120	130	131	139
807_9	P03	2019	190	196	188	191	141	149	176	182	176	180	240	250	298	298	282	290	113	113	252	256	234	254	128	128	135	135
807_1_1o	P03	Soil1	196	196	182	191	147	163	176	176	188	196	240	250	294	298	282	290	113	113	256	256	230	230	120	120	135	141
807_1_1u	P03	Soil2	190	199	182	191	151	151	182	188	178	180	250	250	298	298	282	284	113	113	256	276	230	234	128	132	133	135
807_1_2o	P03	Soil1	196	196	182	182	151	151	182	184	170	198	240	250	294	298	282	282	113	127	256	256	230	230	130	130	133	137
807_1_3u	P03	Soil2	190	199	182	191	137	151	176	184	164	168	240	250	294	298	282	282	113	113	246	256	232	236	120	132	135	135
807_1_4o	P03	Soil1	190	190	182	191	141	151	182	188	170	200	240	240	292	298	284	294	111	113	256	256	234	254	120	120	135	135
807_2_1u	P03	Soil2	190	190	191	191	141	163	182	188	164	168	250	250	298	298	284	286	113	113	256	256	0	0	112	130	135	141
807_2_2o	P03	Soil1	190	196	182	191	151	163	176	188	164	168	248	250	298	298	282	282	95	135	256	280	230	234	130	130	135	141
807_2_3u	P03	Soil2	190	199	182	188	141	151	176	182	180	186	240	250	294	298	280	282	113	113	252	256	236	254	130	130	135	135
807_3_1u	P03	Soil2	196	199	182	191	149	151	182	188	180	180	240	248	292	298	282	284	111	113	246	256	234	256	120	120	135	135
807_4_1u	P03	Soil2	196	199	182	182	137	137	182	188	168	168	240	240	294	298	278	282	111	113	256	256	230	232	120	130	131	139
807_5_1u	P03	Soil2	199	199	182	191	151	151	182	182	196	196	240	248	292	294	280	282	111	113	256	256	230	234	120	130	135	141
807_6_1u	P03	Soil2	190	196	182	182	137	141	176	188	168	168	240	250	298	298	280	282	113	113	252	264	230	236	136	136	135	139
807_7_1u	P03	Soil2	190	190	191	191	151	151	180	188	182	188	240	240	0	0	0	0	113	113	256	280	236	236	130	130	135	141
807y2016_120_01	P03	2016	196	199	191	191	139	141	182	188	164	202	240	240	294	294	282	298	95	113	246	276	230	230	130	130	135	135
807y2016_121_01	P03	2016	196	196	191	191	139	141	182	188	202	212	240	240	294	294	282	298	111	113	252	256	230	254	130	130	125	135
807y2016_122_01	P03	2016	199	199	182	182	139	141	182	188	168	180	242	250	294	298	278	282	95	111	256	256	230	232	120	130	135	139
807y2016_124_01	P03	2016	190	196	182	191	139	139	182	182	168	196	240	250	298	298	278	278	113	129	246	252	230	254	130	130	135	141
807y2016_125_01	P03	2016	199	199	182	191	141	151	182	188	196	198	240	240	298	298	282	282	113	113	256	276	230	234	130	132	135	141
807y2016_126_01	P03	2016	190	196	182	188	159	163	182	188	164	196	240	240	296	296	280	294	95	113	252	256	232	236	136	136	135	141
807y2016_127_01	P03	2016	196	199	182	191	149	149	182	182	182	196	250	250	298	298	282	284	95	113	256	256	236	254	130	130	135	135
807y2016_128_01	P03	2016	196	199	182	191	151	151	182	182	180	180	240	250	298	298	294	294	111	111	246	252	230	230	112	112	131	141
807y2016_129_01	P03	2016	196	196	191	191	151	151	182	182	180	180	240	242	294	298	280	294	95	113	246	256	230	236	112	120	141	141
807y2016_130_01	P03	2016	196	199	191	191	151	151	182	182	168	194	250	250	294	294	282	294	113	113	256	256	232	234	130	130	135	141
807y2016_131_01	P03	2016	199	199	191	191	149	163	182	188	180	196	240	240	294	298	280	294	111	113	252	252	232	254	120	132	135	141
807y2016_132_01	P03	2016	196	199	191	191	147	151	182	188	196	212	240	240	298	298	282	294	111	113	252	276	230	230	130	130	135	141
807y2016_133_01	P03	2016	190	196	191	191	139	151	182	188	164	180	250	250	298	298	282	282	111	111	252	264	230	254	130	130	135	141
807y2016_134_01	P03	2016	196	199	182	182	141	157	182	188	196	202	240	240	294	296	282	282	113	113	256	280	234	254	120	130	135	135
807y2016_135_01	P03	2016	196	199	191	191	139	163	182	188	164	176	250	250	294	294	282	282	95	113	256	276	230	254	130	130	135	135
807y2016_136_01	P03	2016	196	199	191	191	139	163	182	182	164	202	240	250	294	298	282	294	95	113	256	256	230	234	130	130	135	139
807y2016_137_01	P03	2016	196	196	182	191	149	151	182	188	164	176	250	250	294	298	282	294	111	113	252	256	232	236	120	130	125	135
807y2016_138_01	P03	2016	190	199	182	191	149	163	182	188	164	180	240	248	298	298	280	282	95	111	256	256	230	234	130	130	135	141
807y2016_139_01	P03	2016	190	199	182	182	149	151	182	182	178	180	250	250	294	298	294	294	95	129	246	256	232	234	128	130	135	141
807y2016_140_01	P03	2016	196	196	182	191	141	141	182	188	164	196	240	240	294	294	282	282	95	113	246	276	230	230	120	130	139	141
807y2016_141_01	P03	2016	196	196	182	182	149	163	188	188	180	180	248	248	296	296	282	282	113	113	252	256	234	234	136	136	135	141
807y2016_142_01	P03	2016	196	196	182	191	141	141	182	182	164	196	240	250	294	294	280	284	95	111	246	246	232	254	120	130	135	135
807y2016_143_01	P03	2016	196	196	182	191	141	163	182	182	180	196	240	250	298	298	282	284	111	113	246	276	230	230	120	130	135	135
807y2016_144_01	P03	2016	196	199	182	191	141	151	182	188	164	196	242	250	294	294	280	282	111	111	246	246	230	254	120	130	135	139
287_02	P04	2019	196	196	188	191	141	141	182	188	158	194	240	250	294	298	294	308	111	113	252	268	234	260	120	130	139	141
287_05	P04	2019	196	196	182	182	141	141	188	188	166	184	240	240	298	304	280	294	111	113	268	268	234	260	120	128	139	141
287_07	P04	2019	199	199	182	188	141	161	182	184	184	202	242	250	294	302	292	300	111	111	266	268	234	234	120	120	135	141
287_09	P04	2019	196	196	191	191	141	141	182	188	182	198	240	248	294	298	282	294	111	111	246	252	232	234	118	130	141	141
287_1	P04	2019	199	199	188	191	149	161	182	188	158	186	240	250	304	304	282	294	111	123	268	268	234	234	118	118	131	135
287_10	P04	2019	193	196	191	191	149	161	184	188	182	186	240	240	300	332	280	294	113	113	252	252	234	256	118	130	135	139
287_23	P04	2019	196	199	182	182	141	141	182	188	190	198	240	240	332	332	294	300	111	111	268	282	234	234	118	118	135	141
287_31	P04	2019	196	196	182	182	137	141	182	182	166	166	240	250	300	300	282	282	113	113	252	268	234	258	120	130	141	141
287_35	P04	2019	190	196	182	182	141	141	184	188	158	190	240	240	298	332	280	292	111	111	268	268	230	256	120	130	135	141
287_38	P04	2019	196	196	191	191	139	141	182	188	182	198	250	250	294	304	282	294	113	127	252	268	234	256	118	120	139	141
287_40	P04	2019	196	196	182	182	137	141	184	188	180	180	240	250	304	332	280	294	111	111	268	268	234	234	118	130	131	141
287_43	P04	2019	196	196	182	188	141	157	188	188	158	184	240	250	294	304	290	294	111	111	252	252	228	230	128	130	139	141
287_39	P04	2019	193	196	182	191	139	149	182	184	158	190	240	250	294	304	292	302	113	113	252	280	234	234	130	130	141	143
287_25	P04	2019	196	196	182	191	137	149	182	184	162	190	240	248	298	322	282	294	113	113	268	282	234	258	118	120	135	141
287_28	P04	2019	196	199	182	191	137	141	182	182	180	198	240	248	294	338	292	294	127	133	268	268	234	256	130	130	135	141
287_12	P04	2019	190	196	182	182	141	141	184	184	182	198	248	250	296	300	282	294	113	113	252	268	256	256	130	130	135	141
287_13	P04	2019	196	196	182	182	141	141	188	188	158	162	240	250	298	332	282	294	113	127	252	268	234	258	120	128	135	141
287_14	P04	2019	196	196	182	182	141	161	182	182	190	198	240	248	294	298	278	294	113	113	246	268	234	234	118	128	135	135
287_15	P04	2019	196	196	188	191	141	149	184	188	190	198	240	250	322	336	280	282	111	111	252	256	234	256	120	130	135	141
287_18	P04	2019	190	196	182	191	149	149	188	188	198	198	240	240	296	300	294	294	113	113	252	256	230	234	118	130	141	141
287_1_2o	P04	Soil1	196	196	182	182	137	141	182	182	182	190	240	240	294	304	300	300	113	113	252	252	234	258	112	130	141	141
287_1_3o	P04	Soil1	196	196	182	182	141	157	188	194	160	186	238	238	294	296	0	0	111	111	268	268	0	0	118	130	141	141
287_1_3u	P04	Soil2	196	196	182	182	139	141	182	182	186	190	240	248	294	298	282	304	113	113	246	256	234	234	112	130	131	135
287_2_2o	P04	Soil1	196	196	191	191	141	161	184	188	162	182	240	248	294	298	294	294	111	111	256	268	234	234	120	130	135	141
287_2_3u	P04	Soil2	190	196	182	188	139	141	182	188	182	182	240	250	294	336	280	282	111	127	256	282	234	234	120	120	135	143
287_2_4o	P04	Soil1	190	190	182	188	137	149	182	188	164	164	250	250	294	294	282	294	111	111	256	268	232	234	118	130	131	135
287_3_2o	P04	Soil1	190	196	182	191	141	141	182	188	174	186	238	238	298	322	278	292	111	113	252	268	0	0	120	130	135	135
287_3_4o	P04	Soil1	196	196	182	191	149	149	182	182	182	198	250	250	298	336	282	294	111	111	268	268	230	234	112	120	139	141
287_4_2o	P04	Soil1	196	196	182	191	141	141	184	188	166	166	240	240	298	298	282	294	111	111	268	268	256	260	118	130	139	139
287_4_4o	P04	Soil1	196	196	188	191	141	141	182	188	184	198	240	250	332	332	292	308	111	135	256	280	234	256	120	130	141	141
287_5_2o	P04	Soil1	196	196	182	191	139	141	184	188	158	162	250	250	294	298	282	294	111	113	256	268	234	234	130	130	131	135
287_5_4o	P04	Soil1	190	196	191	191	141	141	182	184	158	198	240	250	298	298	280	294	111	113	252	256	234	234	118	118	137	141
287_6_4o	P04	Soil1	196	196	182	191	141	141	182	188	182	198	240	250	294	304	282	300	113	135	246	252	234	234	128	130	141	141
287_7_4o	P04	Soil1	196	196	182	191	149	161	188	188	182	190	240	250	294	298	282	282	111	127	252	256	234	234	118	130	139	141
287_8_4o	P04	Soil1	196	196	182	188	141	161	182	182	158	182	240	250	298	298	294	294	113	113	252	268	234	256	130	130	131	135
287_9_4o	P04	Soil1	196	196	182	191	141	141	182	182	182	190	240	240	304	332	280	280	113	113	256	256	230	256	118	128	141	141
260_10	P05	2019	190	196	182	191	147	149	176	182	164	192	240	250	298	298	300	300	111	127	246	264	236	236	120	120	131	139
260_11	P05	2019	196	199	182	182	149	149	182	182	158	184	240	240	296	334	282	294	113	113	256	264	236	236	120	130	141	141
260_12	P05	2019	190	196	182	191	147	151	182	188	184	184	240	240	298	298	300	300	111	111	246	264	228	236	120	130	133	141
260_13	P05	2019	196	196	182	191	149	149	182	182	184	200	240	240	296	300	282	282	127	127	246	256	228	236	120	120	135	141
260_15	P05	2019	196	196	182	191	137	149	176	176	164	164	240	250	298	298	294	300	111	113	258	258	230	252	132	132	135	139
260_18	P05	2019	196	196	191	191	149	171	182	182	186	186	250	250	294	298	282	300	111	127	246	280	228	236	130	130	135	139
260_23	P05	2019	196	196	182	191	149	161	176	182	164	184	240	240	298	298	282	294	113	127	252	262	228	228	112	130	133	135
260_24	P05	2019	190	190	182	191	149	149	176	182	158	192	240	240	298	298	300	300	111	113	246	252	228	228	120	120	139	139
260_4	P05	2019	190	190	182	191	137	161	182	182	166	184	240	240	298	298	294	300	113	113	252	252	228	252	130	132	133	141
260_5	P05	2019	193	196	182	191	147	149	176	182	184	192	240	250	300	300	294	294	111	111	252	256	228	262	120	130	133	141
260_26	P05	2019	190	196	191	191	147	147	176	192	158	184	240	250	300	300	282	282	113	127	258	264	228	236	120	120	141	141
260_27	P05	2019	190	196	191	191	147	149	176	182	164	184	250	250	294	298	294	294	111	127	246	246	236	236	112	120	133	141
260_29	P05	2019	196	196	182	191	137	149	176	182	162	184	240	250	296	298	282	300	127	127	246	264	230	236	120	120	131	141
260_6	P05	2019	190	196	182	191	149	149	176	182	158	212	240	250	300	300	282	282	111	111	246	246	236	236	120	130	135	135
260_7	P05	2019	196	196	182	182	149	163	176	192	184	184	250	250	296	298	282	282	111	111	246	256	230	256	120	130	131	139
260_8	P05	2019	190	196	182	191	147	149	176	176	184	184	240	250	300	334	282	282	127	127	246	282	236	236	112	120	139	141
260_3	P05	2019	190	196	191	191	153	163	182	182	158	194	240	240	294	298	280	282	113	127	246	262	228	236	112	120	135	139
260_9	P05	2019	196	196	191	191	141	141	176	182	164	184	250	250	298	310	282	294	111	111	246	252	228	236	112	130	133	139
260_32	P05	2019	190	196	191	191	149	151	182	182	184	184	240	250	300	300	280	300	111	127	246	264	230	252	130	130	133	139
260_33	P05	2019	190	190	182	191	141	149	176	184	184	184	250	250	296	334	282	282	111	113	246	264	228	262	120	132	139	141
260_3o_1	P05	Soil1	196	199	182	191	137	153	182	182	184	184	250	250	294	294	282	294	111	127	246	252	236	236	112	120	133	141
260_7_3u	P05	Soil2	190	196	182	191	149	163	182	188	162	162	240	250	298	298	282	282	127	127	246	246	236	236	120	120	133	133
260_2u_10	P05	Soil2	196	196	182	191	149	149	176	182	184	212	240	250	294	298	294	300	111	111	252	254	228	230	120	130	129	139
260_6_3u	P05	Soil2	190	196	182	182	149	153	176	182	162	186	240	250	298	298	282	296	111	111	246	264	236	236	112	130	133	139
260_3o_3	P05	Soil1	190	196	191	191	147	153	182	192	158	184	240	250	296	296	294	300	111	113	246	280	236	258	130	132	139	141
260_3o_5	P05	Soil1	196	196	182	191	149	149	176	176	164	184	240	250	298	298	282	294	111	113	246	264	232	252	120	130	141	141
260_3u_3	P05	Soil2	199	199	182	182	141	149	182	184	190	190	248	248	298	298	0	0	111	111	262	262	232	234	130	130	141	141
260_4_3u	P05	Soil2	190	190	182	191	141	149	176	182	158	186	240	250	294	298	282	300	113	113	254	264	228	236	112	130	131	139
260_2_3u	P05	Soil2	190	190	182	191	149	149	176	176	158	158	250	250	294	298	294	300	111	113	254	264	228	228	120	130	131	139
260_4o_1	P05	Soil1	196	196	182	191	147	147	182	182	158	184	250	250	300	300	282	294	111	113	264	264	236	252	120	130	135	141
260_4o_2	P05	Soil1	196	196	182	182	147	149	182	182	184	192	240	250	298	298	282	294	111	127	246	254	234	236	132	132	139	139
260_4o_2a	P05	Soil1	190	196	182	191	137	149	182	184	166	190	240	240	298	298	282	286	111	113	246	252	230	236	120	128	141	141
260_1_3u	P05	Soil2	196	196	182	182	141	149	176	188	186	192	240	240	298	298	296	296	113	113	254	264	230	236	130	130	133	139
260_4o_3	P05	Soil1	190	199	179	188	153	153	182	182	166	190	240	240	0	0	0	0	109	109	254	270	0	0	112	112	133	133
260_5_3u	P05	Soil2	190	196	182	182	137	149	182	182	162	192	240	250	294	298	282	296	111	111	258	264	236	236	120	130	133	141
260_8_3u	P05	Soil2	190	199	182	191	137	147	182	182	164	164	240	250	298	298	282	282	115	115	246	264	248	262	130	130	141	141
260_9_3u	P05	Soil2	196	199	182	191	141	149	176	182	184	190	240	250	298	302	296	296	127	127	252	264	236	236	112	130	133	139
1189_1	P06	2019	190	190	191	191	149	149	182	184	164	164	250	250	298	298	282	308	113	113	256	280	230	234	120	128	135	135
1189_10	P06	2019	196	199	182	191	141	149	182	188	178	186	240	250	298	298	282	300	113	113	256	256	230	232	120	120	135	141
1189_11	P06	2019	196	199	182	191	149	165	182	188	178	184	240	250	298	298	280	282	113	113	256	264	230	232	120	120	135	139
1189_12	P06	2019	196	199	182	182	165	165	182	184	184	184	240	240	298	298	298	300	113	113	254	278	234	256	120	130	139	141
1189_15	P06	2019	190	190	182	182	149	149	188	188	178	178	250	250	298	298	278	300	113	113	254	278	230	230	112	120	139	139
1189_19	P06	2019	196	199	182	182	141	141	182	184	184	190	240	240	298	298	280	286	95	95	256	256	230	234	132	132	139	141
1189_2	P06	2019	190	190	182	191	141	165	188	188	178	184	240	250	298	298	278	286	111	111	256	280	230	230	120	120	139	141
1189_21	P06	2019	190	199	182	191	141	149	182	184	178	196	240	250	298	298	282	292	111	111	254	280	232	234	112	130	139	141
1189_22	P06	2019	190	190	182	182	137	141	182	188	166	204	240	250	300	300	286	290	113	113	256	256	230	234	112	120	141	141
1189_24	P06	2019	190	190	191	191	141	149	182	182	204	206	240	250	300	304	286	296	113	113	256	264	230	258	120	120	141	143
1189_25	P06	2019	190	196	182	191	141	141	188	188	184	184	240	250	294	304	278	300	95	113	252	256	230	234	120	132	135	141
1189_27	P06	2019	190	196	182	194	141	141	182	182	178	178	240	240	304	304	296	296	111	111	256	280	230	262	120	120	141	141
1189_30	P06	2019	190	199	182	191	141	149	182	182	180	188	240	250	298	298	286	298	111	113	256	264	234	258	120	120	135	143
1189_3	P06	2019	190	190	182	191	141	165	182	184	190	196	250	250	298	302	282	282	95	95	246	280	234	262	112	118	131	139
1189_29	P06	2019	196	199	191	191	141	149	182	184	166	166	240	240	298	300	290	298	111	113	256	256	232	262	120	130	135	141
1189_1_3o	P06	Soil1	190	196	182	191	141	149	182	188	164	178	240	240	300	300	278	296	113	113	246	256	230	234	130	130	131	141
1189_1_3u	P06	Soil2	199	199	182	191	141	141	182	188	178	184	240	250	298	298	278	296	113	113	256	280	230	230	112	120	135	141
1189_10_2u	P06	Soil2	193	196	182	191	149	149	182	182	178	184	238	250	294	298	288	288	111	111	252	264	234	236	112	120	143	143
1189_2_3u	P06	Soil2	190	190	182	191	141	141	182	182	196	196	240	240	298	304	278	292	113	113	264	264	232	232	120	130	131	141
1189_10_3u	P06	Soil2	190	199	191	191	141	149	184	188	184	190	240	250	298	304	296	296	113	113	254	280	230	262	120	120	131	135
1189_3_2u	P06	Soil2	190	196	191	194	141	141	182	182	178	204	240	240	294	298	278	290	113	113	256	278	232	262	120	120	139	141
1189_3_3u	P06	Soil2	196	196	191	191	165	165	182	182	178	178	240	240	298	300	286	300	95	113	280	280	230	234	120	130	135	135
1189_4_3u	P06	Soil2	190	190	182	194	149	165	182	188	164	166	240	250	294	300	292	298	113	113	256	278	230	234	120	120	135	141
1189_5_3u	P06	Soil2	196	199	182	191	141	149	176	188	178	186	240	242	298	304	292	298	111	111	256	276	230	230	112	112	131	141
1189_6_3u	P06	Soil2	190	190	191	191	141	149	182	184	164	204	250	250	298	298	286	290	113	113	256	278	234	262	120	120	135	139
1189_7_2u	P06	Soil2	190	199	182	194	149	151	184	188	178	196	240	240	304	332	278	278	113	113	256	256	230	230	120	120	135	139
1189_7_3u	P06	Soil2	190	190	182	191	141	165	182	182	190	190	240	250	294	298	286	300	111	111	254	278	234	234	120	130	139	141
1189_8_2u	P06	Soil2	196	199	182	191	141	149	184	188	166	166	240	250	298	298	280	300	113	113	246	276	262	262	120	120	135	139
1189_8_3u	P06	Soil2	190	193	182	182	141	165	182	188	178	178	240	250	298	298	278	296	113	113	242	256	230	230	130	130	139	141
1189_9_2u	P06	Soil2	190	190	191	191	149	165	182	188	178	184	240	250	300	300	278	300	113	113	256	280	234	268	120	120	131	139
1189_9_3u	P06	Soil2	190	199	191	191	147	149	182	182	178	180	240	240	298	298	282	286	111	111	256	256	234	234	118	120	139	141
1189y2016_145_01	P06	2016	196	199	191	191	141	151	184	188	192	192	240	240	298	298	296	298	95	113	256	266	232	234	120	130	135	135
1189y2016_146_01	P06	2016	196	199	182	191	141	149	182	184	184	196	240	250	298	298	278	298	111	113	278	280	230	232	120	120	135	141
1189y2016_147_01	P06	2016	190	199	182	191	141	149	182	182	178	184	240	250	298	304	286	300	113	113	256	256	230	262	130	130	135	141
1189y2016_148_01	P06	2016	190	199	182	182	139	141	182	182	178	184	250	250	298	298	292	300	111	113	256	276	232	262	120	120	139	141
1189y2016_149_01	P06	2016	190	190	182	194	139	141	188	188	178	186	250	250	298	298	300	300	95	111	256	280	232	232	120	130	139	141
1189y2016_150_01	P06	2016	196	199	182	191	141	141	182	188	184	190	240	250	298	298	298	300	95	95	266	280	230	262	120	130	141	141
1189y2016_151_01	P06	2016	190	190	191	191	141	149	182	188	190	190	240	240	298	298	278	292	95	95	246	256	232	232	120	132	135	141
1189y2016_152_01	P06	2016	190	190	182	182	139	149	182	188	178	184	240	240	298	298	282	300	111	111	256	256	230	232	120	128	139	141
1189y2016_153_01	P06	2016	190	196	182	191	149	165	182	184	164	184	240	250	298	298	278	282	111	113	242	256	230	234	120	130	131	139
1189y2016_154_01	P06	2016	190	190	182	191	141	141	182	188	184	196	250	250	298	298	278	300	95	113	256	256	230	262	120	120	131	139
1189y2016_155_01	P06	2016	190	190	182	191	139	165	182	182	184	184	240	250	298	298	298	300	95	113	278	278	232	262	120	120	135	135
1189y2016_156_01	P06	2016	190	199	182	191	141	165	182	184	178	184	250	250	298	298	278	296	95	95	240	252	230	262	120	130	135	135
1189y2016_157_01	P06	2016	190	199	191	191	163	165	182	184	178	184	240	250	298	298	286	296	95	95	254	256	230	234	120	120	139	141
1189y2016_158_01	P06	2016	199	199	182	191	141	165	182	182	192	206	250	250	294	328	280	280	95	113	240	246	234	234	120	128	135	139
1189y2016_159_01	P06	2016	199	199	182	191	141	149	182	184	178	206	240	250	298	304	286	294	95	111	256	256	230	234	120	120	135	141
1189y2016_160_01	P06	2016	190	196	182	191	149	165	184	188	184	184	250	250	298	298	282	300	111	111	256	256	230	232	116	130	135	135
1189y2016_161_01	P06	2016	190	190	182	194	139	165	182	184	184	184	240	240	298	298	278	278	113	113	242	256	230	234	112	120	135	141
1189y2016_162_01	P06	2016	196	199	191	194	141	141	182	182	166	178	250	250	298	298	296	300	95	113	252	256	230	258	118	130	141	141
1189y2016_163_01	P06	2016	190	193	191	194	141	141	184	188	164	196	250	250	298	298	278	278	95	95	254	278	230	230	120	120	133	139
1189y2016_164_01	P06	2016	190	196	182	194	141	141	182	184	178	196	240	250	298	298	298	308	95	113	256	266	230	234	112	120	139	139
1189y2016_165_01	P06	2016	190	190	182	182	141	165	182	188	166	192	240	240	298	304	278	300	95	113	256	280	230	232	120	120	139	141
1189y2016_166_01	P06	2016	199	199	182	191	141	165	182	188	166	186	240	250	298	298	280	290	95	95	240	254	232	232	120	130	135	141
1189y2016_167_01	P06	2016	190	199	182	191	141	165	182	188	184	212	240	250	298	298	296	298	95	95	256	256	232	258	120	130	135	135
1189y2016_168_01	P06	2016	190	196	182	191	149	149	184	188	186	198	240	250	0	0	286	300	111	111	276	278	230	232	120	120	139	141
1189y2016_169_01	P06	2016	190	196	191	191	141	149	182	182	184	198	240	240	298	298	296	298	107	113	254	266	230	234	112	120	135	139
2484_1	P07	2019	190	199	182	191	141	141	184	184	162	164	240	250	312	332	282	282	113	113	256	280	230	232	120	122	141	141
2484_10	P07	2019	190	196	182	191	141	141	184	184	164	184	250	250	298	328	286	286	113	113	280	280	232	256	118	120	131	133
2484_11	P07	2019	190	199	191	191	141	141	182	182	182	182	240	240	328	332	286	298	113	127	280	280	232	256	120	120	141	141
2484_12	P07	2019	190	190	182	191	141	141	182	182	182	184	240	240	298	298	286	286	113	113	252	256	230	256	120	120	133	141
2484_13	P07	2019	190	196	182	182	141	141	182	182	182	184	240	250	294	302	286	286	111	127	256	264	232	282	120	122	141	141
2484_14	P07	2019	190	190	191	191	141	141	184	184	164	182	240	250	302	332	282	286	113	113	266	280	232	234	112	120	133	141
2484_15	P07	2019	196	199	191	191	141	141	184	186	182	184	242	250	298	332	286	286	113	113	256	266	230	234	120	120	135	141
2484_16	P07	2019	190	199	182	191	141	149	182	184	164	182	238	240	312	332	282	286	113	113	280	280	256	282	112	132	141	141
2484_17	P07	2019	196	196	191	191	149	149	182	182	162	162	242	242	298	328	286	286	113	113	256	256	234	234	120	120	137	137
2484_18	P07	2019	190	190	182	191	141	141	182	182	164	164	240	248	298	302	286	286	111	111	280	280	230	282	118	120	133	141
2484_2	P07	2019	190	199	191	191	141	141	182	186	182	184	240	248	302	328	280	286	113	113	252	280	234	282	120	120	135	141
2484_3	P07	2019	190	196	191	194	141	141	182	184	164	196	240	250	294	298	286	286	113	113	256	256	232	262	122	122	139	141
2484_4	P07	2019	190	196	191	191	141	141	176	182	164	184	240	240	298	302	280	286	113	113	252	256	230	234	118	120	141	141
2484_5	P07	2019	190	190	191	191	141	149	182	184	184	184	240	250	302	332	280	286	113	127	256	280	232	232	120	120	133	141
2484_6	P07	2019	196	196	182	191	141	141	182	184	164	164	240	250	298	332	280	282	113	113	280	280	234	282	120	120	133	141
2484_7	P07	2019	199	199	182	191	141	149	182	184	184	184	240	242	298	298	286	286	113	113	256	280	230	232	120	120	139	141
2484_8	P07	2019	196	199	191	191	141	141	182	184	164	184	240	242	328	332	282	286	113	113	256	280	232	234	118	120	131	141
2484_9	P07	2019	196	199	182	191	141	149	182	182	182	182	240	250	298	302	280	298	113	113	256	280	230	256	112	118	131	141
2489_1	P08	2019	190	190	191	191	151	151	182	182	192	192	240	250	300	300	282	282	111	111	252	252	234	234	122	122	141	141
2489_2	P08	2019	190	190	191	191	151	151	182	188	192	192	240	250	298	300	282	290	111	111	252	264	234	234	120	122	135	135
599_20	P09	2019	196	196	191	191	141	141	182	182	182	192	240	250	298	298	282	282	113	113	256	264	234	282	120	120	135	139
599_1	P09	2019	196	196	182	191	151	151	182	182	192	192	240	250	294	302	282	286	113	113	278	282	230	254	120	120	141	143
599_18a	P09	2019	190	190	182	191	159	165	182	182	192	192	240	240	296	300	280	282	113	113	246	278	254	260	128	128	135	143
599_18b	P09	2019	196	196	191	191	141	165	182	182	158	194	240	242	302	314	282	282	113	113	256	278	230	260	120	128	135	135
599_31	P09	2019	196	196	182	182	141	159	182	182	194	194	240	240	302	302	278	282	111	113	246	264	254	254	116	120	135	135
599_32	P09	2019	196	199	182	191	149	159	182	182	178	184	240	250	294	302	282	282	111	111	246	264	260	282	120	120	133	135
599_6	P09	2019	190	196	191	191	141	141	182	182	158	192	240	250	294	314	280	282	113	113	246	278	236	284	112	120	135	135
599_8	P09	2019	190	196	182	191	159	159	182	184	158	194	240	242	294	294	282	282	113	113	256	264	230	234	116	120	135	143
599_4	P09	2019	190	196	191	191	141	147	182	184	158	192	240	242	294	302	282	286	113	113	264	278	230	234	120	120	135	139
599_11	P09	2019	190	196	182	191	151	159	182	182	164	194	240	242	294	302	282	286	113	113	264	282	234	280	112	120	135	135
599_16	P09	2019	190	196	191	191	149	165	182	182	158	182	240	242	294	294	282	300	111	113	256	264	230	282	116	120	135	139
599_22	P09	2019	196	196	191	191	159	159	182	184	182	194	240	242	294	302	282	298	113	113	264	278	234	282	116	116	135	135
599_19	P09	2019	190	196	191	191	145	165	182	182	186	192	240	242	298	298	282	298	111	113	246	264	230	282	120	132	135	135
599_10	P09	2019	196	196	191	191	137	159	182	188	188	192	240	240	298	300	286	290	113	113	256	264	230	260	118	128	135	135
599_2	P09	2019	190	196	191	191	137	165	182	182	182	194	240	240	294	302	278	280	111	113	256	278	254	260	118	128	135	135
599_25	P09	2019	196	199	182	191	149	165	176	182	182	192	240	240	302	302	278	282	111	111	246	264	230	282	120	120	135	135
599_26	P09	2019	196	199	182	191	147	165	182	182	194	194	240	240	294	298	282	282	95	113	256	264	254	282	112	120	135	137
599_28	P09	2019	196	196	182	191	151	151	184	188	158	184	240	250	294	294	282	282	111	111	246	246	260	284	120	120	135	139
599_29	P09	2019	190	196	191	191	141	141	182	184	194	194	240	250	302	314	282	282	111	111	256	278	234	282	120	120	135	135
599_9	P09	2019	190	196	182	191	149	165	182	188	182	186	240	240	294	298	282	282	113	113	256	264	234	254	120	120	131	135
599_1_2o	P09	Soil1	196	196	182	182	141	151	182	184	158	194	240	242	294	298	282	282	111	113	264	264	230	254	120	120	133	135
599_1_2u	P09	Soil2	190	196	182	191	145	159	182	182	158	184	240	248	294	294	282	300	111	111	264	264	230	236	112	116	135	139
599_1_3o	P09	Soil1	196	196	191	191	151	151	182	182	158	192	240	240	294	294	282	282	111	113	264	282	254	282	120	120	135	135
599_10_3u	P09	Soil2	190	196	191	191	147	165	182	184	158	182	240	240	294	302	282	282	113	113	256	256	234	236	120	120	135	135
599_3_2o	P09	Soil1	190	196	191	191	147	149	182	184	160	196	240	242	294	302	280	298	113	113	246	278	254	254	120	120	135	135
599_3_2u	P09	Soil2	190	196	182	188	147	147	182	182	158	192	242	242	294	294	282	284	111	111	264	264	0	0	116	116	135	135
599_3_3o	P09	Soil1	196	196	182	191	145	147	182	184	192	192	240	248	294	302	282	298	111	111	264	264	282	282	116	120	135	139
599_3_3u	P09	Soil2	196	196	191	191	149	159	184	184	160	160	240	252	294	298	282	282	111	123	246	264	282	282	116	120	135	135
599_4_2o	P09	Soil1	190	196	182	182	149	151	182	184	158	194	240	240	294	294	282	300	111	111	256	264	282	282	120	120	135	141
599_4_2u	P09	Soil2	196	196	191	191	151	151	182	182	158	164	240	240	294	298	300	300	111	113	264	282	282	282	120	120	135	141
599_4_3o	P09	Soil1	190	196	191	191	141	165	182	184	182	182	240	242	294	314	280	298	111	111	256	278	254	260	120	120	135	135
599_4_3u	P09	Soil2	196	196	191	191	147	151	182	184	158	194	240	240	294	294	282	282	111	113	264	264	282	282	120	120	135	135
599_5_3o	P09	Soil1	196	196	191	191	151	165	184	184	158	188	240	240	294	298	282	282	111	111	264	264	254	282	120	120	135	135
599_5_3u	P09	Soil2	196	196	182	191	147	165	182	182	194	194	240	248	294	302	282	282	113	113	252	264	282	282	116	120	135	135
599_6_3u	P09	Soil2	196	196	182	188	143	145	190	196	188	192	240	240	294	294	282	282	111	113	252	256	230	284	116	120	135	141
599_7_3u	P09	Soil2	196	196	191	191	147	165	182	182	196	196	240	240	294	302	278	282	111	113	264	264	234	282	120	120	135	135
599_8_3u	P09	Soil2	190	196	191	191	147	149	182	184	158	194	240	242	294	298	282	282	111	113	264	266	254	282	116	120	135	135
599_2_2o	P09	Soil1	196	196	182	191	141	151	182	184	158	194	240	242	294	298	282	300	111	113	256	264	230	234	120	128	133	135
599_2_2u	P09	Soil2	196	196	188	188	147	151	182	182	158	158	238	238	294	298	282	282	111	113	252	264	230	230	116	120	135	143
599_2_3o	P09	Soil1	196	196	182	191	149	149	182	184	188	192	242	242	294	294	278	280	111	113	256	264	230	234	112	120	131	135
599_2_3u	P09	Soil2	196	196	191	191	149	159	184	184	158	194	240	240	294	298	282	282	111	113	264	264	254	282	120	120	135	135
1165_1	P10	2019	196	196	191	191	141	141	182	182	164	184	250	250	306	306	280	292	113	113	264	264	230	260	120	130	139	141
1165_10	P10	2019	190	196	191	191	149	149	182	182	166	200	240	240	298	298	278	280	113	113	272	280	230	234	130	130	139	139
1165_11	P10	2019	196	196	182	182	149	149	176	188	164	188	240	250	294	306	280	300	111	113	252	280	230	232	120	130	135	141
1165_14	P10	2019	190	196	191	191	141	147	182	182	188	188	240	240	302	302	278	282	95	95	252	252	230	232	120	130	139	139
1165_15	P10	2019	190	196	182	191	141	149	182	182	166	188	240	240	298	302	278	280	111	111	252	272	234	238	120	120	141	141
1165_16	P10	2019	190	196	182	191	141	149	182	188	164	166	240	240	306	306	280	292	113	113	252	280	232	232	120	120	139	141
1165_17	P10	2019	190	196	191	191	141	149	182	182	188	212	250	250	306	306	278	280	111	111	252	280	234	238	112	112	139	141
1165_18	P10	2019	190	190	191	191	141	149	182	182	188	212	240	250	298	298	278	280	111	111	252	252	230	232	120	130	139	141
1165_2	P10	2019	196	196	191	191	141	149	182	182	164	182	250	250	310	310	292	292	113	113	252	252	238	238	120	130	139	141
1165_21	P10	2019	196	196	191	191	137	149	182	182	182	188	240	242	302	302	278	280	111	111	246	278	230	234	130	130	139	141
1165_23	P10	2019	190	190	191	191	137	149	182	188	182	182	242	250	302	302	278	278	113	113	264	278	232	234	130	130	131	141
1165_24	P10	2019	190	196	182	182	141	149	176	188	172	206	250	250	298	322	278	278	113	113	252	272	230	232	120	120	139	139
1165_26	P10	2019	196	196	182	191	141	149	182	182	166	166	240	250	294	298	282	298	113	113	246	264	232	238	130	130	131	141
1165_29	P10	2019	190	199	182	182	141	151	182	182	184	188	240	240	302	322	282	298	113	113	246	280	230	230	120	120	139	139
1165_3	P10	2019	190	190	191	191	149	153	182	182	182	182	242	250	298	310	280	280	113	113	252	252	230	238	120	120	131	141
1165_30	P10	2019	190	196	191	191	137	141	182	182	166	188	240	250	298	302	278	282	111	113	246	280	232	234	130	130	131	139
1165_5	P10	2019	190	190	191	191	141	141	182	182	182	182	240	240	306	306	280	280	111	111	252	252	234	238	120	120	139	139
1165_6	P10	2019	196	196	182	191	141	149	182	182	166	212	240	250	306	306	278	306	113	113	272	280	232	238	120	120	139	139
1165_8	P10	2019	190	196	191	191	141	149	176	182	182	182	240	240	306	306	278	282	111	111	252	252	234	238	130	130	139	141
1165_9	P10	2019	196	196	182	191	141	149	182	182	188	188	240	250	306	310	278	278	113	113	278	278	232	276	120	120	131	139
2544_02	P11	2019	190	196	182	191	141	141	182	182	164	186	240	240	294	296	280	296	127	127	252	264	232	234	112	120	135	139
2544_03	P11	2019	196	196	182	182	151	151	182	182	186	200	240	242	296	298	280	280	111	127	264	264	232	234	120	120	139	141
2544_07	P11	2019	196	199	182	191	137	141	182	182	180	186	240	240	294	298	280	286	95	95	264	278	232	238	120	120	141	141
2544_09	P11	2019	196	196	191	191	151	151	176	182	200	208	240	240	298	298	280	286	127	127	264	264	234	240	120	120	141	141
2544_10	P11	2019	190	196	191	191	141	141	176	182	186	200	240	240	294	296	286	286	111	111	246	264	230	232	120	120	137	139
2544_11	P11	2019	190	196	182	182	141	151	176	182	182	220	240	240	296	298	280	286	95	95	264	278	232	234	120	120	141	141
2544_12	P11	2019	196	196	182	191	141	141	176	182	180	200	240	240	298	298	282	284	111	129	264	264	230	232	120	120	139	141
2544_14	P11	2019	190	190	182	182	141	151	182	182	180	180	240	250	294	298	280	286	95	95	264	264	230	230	120	120	135	135
2544_15	P11	2019	196	196	182	191	141	141	182	184	186	198	242	250	298	298	282	286	127	127	264	278	238	238	120	120	135	137
2544_16	P11	2019	196	199	182	182	141	151	182	188	196	200	240	250	294	298	280	296	111	127	252	252	230	234	120	120	141	141
2544_17	P11	2019	190	196	182	191	141	141	182	182	186	200	240	242	296	298	280	280	95	95	254	264	234	234	120	120	141	141
2544_18	P11	2019	190	196	182	191	141	151	176	182	164	182	240	248	298	298	280	286	111	111	252	264	230	230	120	120	139	141
2544_19	P11	2019	190	196	191	191	141	141	182	188	180	186	240	240	294	298	280	290	95	129	264	264	232	234	120	120	135	141
2544_20	P11	2019	190	196	182	182	137	151	182	182	180	180	240	240	294	294	296	296	95	113	264	264	230	230	120	120	141	141
2544_21	P11	2019	190	190	182	182	141	151	182	182	180	186	240	240	294	298	280	280	127	127	264	278	232	234	120	120	137	137
2544_22	P11	2019	190	196	182	191	141	141	182	188	186	186	240	250	296	298	280	286	111	111	260	260	232	234	120	120	137	141
2544_23	P11	2019	190	196	182	182	141	141	176	182	200	200	240	250	296	298	280	286	95	113	256	264	230	238	120	120	139	141
2544_24	P11	2019	190	196	182	191	141	151	176	182	200	200	242	250	294	298	280	296	95	111	264	264	232	238	116	120	135	141
2544_25	P11	2019	190	196	179	191	141	141	182	182	180	202	242	242	294	298	280	280	111	127	264	264	232	234	116	120	141	141
2544_8	P11	2019	196	199	182	182	141	141	182	182	180	186	240	240	298	298	280	282	113	127	256	256	234	236	120	120	133	137
2544_2_2o	P11	Soil1	181	190	182	182	141	151	182	182	180	200	240	240	298	298	280	282	113	113	264	278	234	234	120	120	135	141
2544_2_3o	P11	Soil1	190	199	182	182	141	141	182	182	180	192	240	240	296	296	280	290	111	111	252	278	232	234	120	120	137	141
2544_2_4u	P11	Soil2	196	199	182	182	141	141	176	182	202	202	240	250	296	298	280	296	127	127	264	264	230	230	112	120	135	141
2544_2o_1	P11	Soil1	196	196	182	191	141	151	176	182	200	218	240	250	296	298	282	282	113	129	264	278	230	232	120	120	135	139
2544_2u_1	P11	Soil2	190	196	182	191	141	141	176	180	180	186	250	250	296	298	0	0	127	127	264	278	232	234	112	112	141	141
2544_2u_2	P11	Soil2	190	196	182	182	141	141	182	182	180	200	242	250	296	298	280	286	111	111	264	264	234	238	112	120	137	141
2544_2u_3	P11	Soil2	196	199	182	182	141	147	182	182	200	200	240	240	296	298	0	0	127	127	252	252	234	236	120	120	135	141
2544_2u_4	P11	Soil2	190	199	188	191	141	141	176	182	186	202	242	250	296	298	286	290	95	95	252	264	238	238	120	130	141	141
2544_3_3o	P11	Soil1	190	190	182	188	141	151	182	182	180	186	242	242	296	298	280	282	127	127	256	264	230	232	120	130	135	139
2544_3_4u	P11	Soil2	196	196	182	182	141	141	182	182	180	200	240	250	296	296	286	290	111	111	252	278	234	238	112	120	141	141
2544_3o_1	P11	Soil1	190	196	182	191	141	141	182	182	202	218	240	250	296	298	280	296	95	95	264	264	234	238	120	120	141	141
2544_3o_4	P11	Soil1	190	196	182	182	141	151	176	176	180	202	248	250	298	298	280	280	127	127	264	264	232	232	120	120	139	141
2544_3o_5	P11	Soil1	196	196	182	182	141	141	176	176	178	202	240	242	296	300	280	280	127	127	264	278	232	238	120	120	135	141
2544_3o_6	P11	Soil1	190	196	182	191	141	141	176	176	202	202	240	240	296	298	286	296	127	127	264	278	232	234	120	120	141	141
2544_3o_7	P11	Soil1	196	199	182	191	141	141	176	182	180	202	240	250	294	298	282	286	111	127	264	264	232	234	120	120	135	141
2544_3o_8	P11	Soil1	196	196	182	182	141	141	182	182	178	186	240	242	296	298	280	296	111	127	264	278	232	234	120	120	141	141
2544_3o_9	P11	Soil1	190	196	191	191	141	141	182	182	186	186	240	248	294	296	280	286	127	127	264	264	234	260	120	120	135	141
2544_4_4u	P11	Soil2	190	190	182	182	141	151	182	182	184	188	240	240	296	298	280	296	135	135	256	264	232	232	120	120	137	141
2544_4u_1	P11	Soil2	193	193	182	191	141	141	176	182	182	188	240	240	296	298	0	0	109	113	256	274	0	0	112	120	141	141
2544_5_4u	P11	Soil2	196	196	182	191	137	141	176	182	200	200	240	240	294	294	280	296	111	111	264	264	232	234	120	120	135	141
2544_6_4u	P11	Soil2	196	199	182	182	141	151	176	176	164	180	240	240	294	298	280	280	113	113	264	278	236	236	120	120	141	141
2547_04	P12	2019	190	196	182	191	141	151	182	182	180	180	240	250	298	302	282	300	111	127	252	254	230	230	120	120	135	141
2547_06	P12	2019	190	190	182	191	141	151	182	182	166	196	240	246	294	302	282	286	111	111	250	256	230	230	120	120	141	141
2547_09	P12	2019	190	190	182	182	137	137	182	182	196	196	240	240	302	302	286	286	111	111	280	280	234	234	120	130	141	141
2547_1	P12	2019	190	199	182	191	137	151	182	182	182	182	240	240	294	302	286	286	111	111	256	280	230	234	120	120	139	141
2547_10	P12	2019	190	196	191	191	137	137	182	182	182	182	240	240	298	298	286	300	127	127	252	252	230	234	120	120	139	141
2547_11	P12	2019	190	196	191	191	137	141	182	182	182	182	248	250	298	298	282	286	111	111	252	252	230	234	120	120	139	139
2547_12	P12	2019	190	196	182	191	137	141	182	182	166	196	240	240	294	294	282	300	127	127	252	256	230	256	120	120	141	141
2547_13	P12	2019	190	196	182	191	141	151	182	182	180	196	240	250	302	302	282	286	111	111	252	254	230	230	120	120	135	141
2547_14	P12	2019	190	199	191	191	137	151	182	182	182	182	240	240	296	308	300	300	127	127	254	256	230	230	120	120	139	141
2547_15	P12	2019	190	190	191	191	141	141	182	182	182	196	240	246	294	294	282	286	113	113	252	256	234	234	120	120	141	141
2547_18	P12	2019	190	190	182	191	151	151	182	182	182	182	240	250	296	302	282	282	111	111	252	254	230	230	120	120	139	141
2547_19	P12	2019	190	190	182	191	137	137	182	182	198	198	246	246	302	302	304	304	111	111	252	252	230	234	120	120	139	141
2547_2	P12	2019	196	196	191	191	141	151	182	182	196	196	240	248	294	294	286	286	111	111	256	256	230	230	120	120	141	141
2547_3	P12	2019	190	196	182	191	137	141	188	188	180	196	250	250	294	302	286	286	111	113	254	254	230	230	130	130	139	141
2547_5	P12	2019	190	190	182	191	137	151	182	182	182	196	240	250	294	302	282	286	127	127	252	270	230	234	120	120	141	141
2547_7	P12	2019	199	199	182	191	141	149	176	182	182	182	246	246	298	298	280	282	111	111	252	252	232	232	112	112	139	141
2547_8	P12	2019	190	196	182	191	149	151	182	182	182	196	248	248	294	294	282	300	111	127	250	254	230	230	120	120	135	141
12_1	P13	2019	190	199	191	191	137	149	182	184	184	192	240	240	294	306	280	282	95	111	252	252	232	232	120	130	139	141
12_11	P13	2019	199	199	191	191	149	149	182	182	192	192	240	240	302	306	280	280	111	111	246	252	234	236	120	132	141	141
12_12	P13	2019	190	190	191	191	137	149	182	182	194	194	240	240	294	298	280	282	95	111	252	252	232	234	120	120	139	139
12_13	P13	2019	190	199	191	191	137	137	182	182	192	196	240	240	294	298	280	282	95	113	246	264	232	232	120	130	139	141
12_15	P13	2019	190	193	191	191	137	151	182	182	166	182	240	248	294	294	280	286	111	111	246	276	236	256	120	128	135	139
12_16	P13	2019	190	199	191	191	149	167	182	182	182	196	240	240	294	306	282	282	113	113	246	252	234	236	120	128	141	141
12_9	P13	2019	190	199	191	191	137	151	182	188	192	200	240	240	294	294	280	282	111	111	252	252	236	256	130	132	139	141
12_17	P13	2019	190	190	191	191	149	151	182	182	192	196	240	240	296	298	280	282	111	113	252	264	232	236	130	132	141	141
12_18	P13	2019	190	190	188	191	149	149	182	182	164	184	240	240	294	300	282	282	111	113	252	278	228	230	118	120	139	141
12_19	P13	2019	193	199	191	191	163	163	184	188	166	182	240	250	294	302	282	282	111	111	252	264	230	280	120	130	139	141
12_2	P13	2019	193	196	191	191	149	149	180	184	166	182	240	240	298	298	282	282	111	111	246	252	230	232	120	130	133	135
12_8	P13	2019	190	196	191	191	149	149	182	182	166	194	240	248	298	304	282	290	95	113	252	252	236	256	120	130	135	141
12_20	P13	2019	190	190	191	191	147	149	176	182	182	192	240	240	294	320	282	282	111	111	252	256	230	234	120	120	139	141
12_25	P13	2019	190	193	191	191	149	149	182	182	166	198	240	240	320	320	280	286	111	113	252	252	236	256	130	130	139	141
12_27	P13	2019	190	199	191	191	149	149	182	182	192	192	240	250	298	306	282	302	113	113	252	276	234	236	120	130	139	141
12_28	P13	2019	190	193	191	191	137	149	182	184	166	192	240	240	294	294	282	286	113	113	246	264	234	236	120	130	135	139
12_29	P13	2019	190	196	191	191	137	159	182	182	164	166	240	240	294	294	280	282	111	111	246	252	232	236	120	120	137	139
12_3	P13	2019	196	199	182	191	149	151	182	184	182	194	240	240	294	294	282	282	111	111	246	252	230	236	120	120	139	141
12_4	P13	2019	190	196	191	191	149	149	182	182	192	192	240	240	294	294	280	290	111	111	246	276	236	236	120	130	135	139
12_7	P13	2019	190	199	191	191	137	149	182	182	182	194	240	240	294	320	280	280	111	111	246	264	228	236	120	120	135	139
12_7_4o	P13	Soil1	196	196	191	191	149	151	182	182	166	196	240	250	300	300	280	280	111	113	252	256	234	234	120	120	139	141
12_4o_10	P13	Soil1	190	190	191	191	149	163	182	182	192	192	240	250	294	298	280	280	111	113	246	276	230	236	120	130	139	141
12_3_4u	P13	Soil2	190	190	182	191	149	149	182	182	192	202	240	240	300	300	282	282	111	111	252	264	230	232	120	132	139	139
12_2_4o	P13	Soil1	190	190	191	191	141	163	182	182	168	196	250	250	298	306	280	282	111	111	252	276	232	256	130	132	139	141
12_2_4u	P13	Soil2	199	199	182	191	149	149	182	182	192	196	240	240	302	302	278	278	0	0	252	252	230	230	120	120	139	139
12_1_4o	P13	Soil1	190	190	191	191	149	149	176	184	192	194	240	250	302	302	280	282	111	111	252	264	234	256	118	130	135	139
12_1_4u	P13	Soil2	199	199	191	191	141	149	182	184	182	194	240	240	294	294	278	282	95	111	252	276	230	236	118	120	135	141
12_10_4u	P13	Soil2	0	0	188	191	151	151	182	182	192	192	240	240	0	0	280	280	113	113	252	278	0	0	130	130	141	141
12_4o_3	P13	Soil1	190	199	182	191	149	163	176	182	182	194	240	240	294	302	282	282	95	111	252	276	230	230	120	120	141	141
12_4o_4	P13	Soil1	190	199	191	191	137	141	176	182	166	192	240	248	294	298	282	282	111	111	252	256	230	230	120	128	139	141
12_4o_5	P13	Soil1	196	199	182	191	141	151	176	182	166	166	240	250	294	306	280	280	111	111	252	256	230	256	120	130	139	139
12_4o_6	P13	Soil1	190	190	191	191	149	151	182	182	194	194	240	240	294	302	280	280	95	95	252	276	256	260	120	120	139	141
12_4o_8	P13	Soil1	190	196	182	191	137	147	182	182	166	196	240	240	302	302	280	282	95	111	256	276	230	236	120	120	141	141
12_4o_9	P13	Soil1	196	199	191	191	163	163	182	182	166	182	240	240	294	294	280	280	95	95	252	264	236	236	132	132	133	141
12_4u_4	P13	Soil2	190	199	191	191	149	149	182	182	192	194	240	240	298	300	282	282	111	111	246	254	230	236	120	130	139	141
12_5_4u	P13	Soil2	190	199	182	191	137	149	182	182	182	198	240	250	294	302	280	282	95	95	246	252	232	234	120	136	139	139
12_7_4u	P13	Soil2	190	199	182	191	149	151	182	182	196	198	240	250	294	294	280	282	111	113	264	264	230	236	120	132	135	141
12_8_4u	P13	Soil2	190	190	191	191	137	137	182	182	192	194	240	240	294	302	278	280	111	111	252	252	234	236	120	120	139	139
13_1	P14	2019	190	199	191	191	137	149	176	182	164	178	240	242	302	302	282	296	111	111	246	246	230	234	120	120	135	139
13_10	P14	2019	190	190	182	191	137	149	182	184	164	192	240	250	298	298	280	296	111	111	252	252	230	256	120	120	137	139
13_11	P14	2019	196	196	191	191	149	173	182	182	158	166	240	250	302	332	300	300	111	111	246	252	230	230	120	120	137	139
13_12	P14	2019	190	196	191	191	149	163	182	184	166	166	240	250	302	328	278	280	95	111	246	246	230	230	120	130	141	141
13_13	P14	2019	190	199	191	191	149	149	182	182	164	196	240	240	296	328	282	296	111	111	246	256	232	232	120	130	139	141
13_14	P14	2019	190	199	188	191	137	149	184	184	164	192	240	240	304	332	280	282	95	111	252	256	230	232	112	130	137	141
13_15	P14	2019	190	196	191	191	137	147	182	184	164	166	240	240	298	298	280	280	111	111	246	246	230	232	118	120	135	141
13_16	P14	2019	190	196	191	191	149	173	182	184	158	164	248	250	298	332	282	296	111	111	246	278	230	232	120	130	135	141
13_17	P14	2019	190	196	191	191	137	173	184	184	158	166	240	250	298	308	282	282	111	111	254	256	234	234	120	120	139	141
13_18	P14	2019	190	199	191	191	149	149	182	184	164	196	240	240	298	298	280	280	111	111	264	280	230	234	118	136	139	141
13_19	P14	2019	199	199	191	191	149	149	176	182	158	164	250	250	298	302	280	282	111	111	252	276	232	260	120	130	133	141
13_2	P14	2019	190	190	191	191	137	163	182	184	158	196	240	250	302	302	282	294	111	111	276	276	234	234	128	132	135	135
13_3	P14	2019	196	196	191	191	149	149	182	184	164	190	240	240	298	302	282	282	111	111	246	246	232	234	130	130	139	141
13_4	P14	2019	190	196	191	191	149	173	176	182	158	182	240	250	298	298	282	282	111	111	254	276	232	260	120	128	133	141
13_5	P14	2019	190	190	191	191	149	173	182	184	192	192	240	240	296	296	280	280	111	111	246	246	230	230	130	130	139	141
13_6	P14	2019	196	199	191	191	137	137	182	182	164	164	248	250	298	302	280	282	95	111	246	254	230	230	120	120	139	139
13_7	P14	2019	190	190	191	191	137	173	176	184	164	180	240	250	296	302	282	282	111	111	246	278	230	232	120	130	135	139
13_8	P14	2019	190	190	182	191	149	149	176	182	164	164	240	240	320	332	282	294	111	149	246	254	230	256	120	128	141	141
13_9	P14	2019	190	199	191	191	149	149	182	182	164	180	240	240	298	328	280	280	111	111	252	252	230	232	120	120	139	141
37_10	P15	2019	190	190	191	191	149	149	182	182	186	190	240	240	298	302	280	298	111	111	252	254	230	240	130	132	135	139
37_1	P15	2019	190	190	182	191	141	159	182	188	164	192	240	250	302	306	282	294	111	111	256	264	232	232	132	132	135	139
37_11	P15	2019	190	190	188	191	149	163	176	182	184	184	240	242	296	304	282	282	111	111	252	282	230	232	130	132	133	141
37_12	P15	2019	190	190	185	191	149	151	182	182	164	190	240	240	298	304	278	280	111	111	252	264	232	232	130	132	135	139
37_13	P15	2019	190	196	185	191	149	151	182	184	184	190	240	240	298	302	282	286	111	111	252	264	232	232	120	134	131	141
37_14	P15	2019	190	196	182	191	149	151	176	184	180	192	240	240	298	306	282	294	111	111	252	264	234	236	120	132	135	141
37_16	P15	2019	193	199	182	185	149	151	182	188	164	184	240	250	300	300	280	286	111	113	252	254	232	256	130	132	133	141
37_17	P15	2019	190	196	191	191	141	151	184	188	166	184	240	240	306	306	282	316	111	111	252	256	256	256	120	122	131	133
37_19	P15	2019	196	199	182	182	149	151	176	184	178	188	240	240	294	298	282	286	111	111	252	252	232	256	118	120	125	131
37_2	P15	2019	190	193	182	191	149	159	182	184	186	192	240	240	300	300	298	316	95	111	246	256	232	232	132	132	125	135
37_22	P15	2019	190	190	182	191	149	149	182	182	180	184	240	240	302	304	282	300	111	111	252	252	234	256	132	132	131	135
37_24	P15	2019	190	196	191	191	149	159	182	188	180	186	240	240	298	302	282	282	111	111	252	256	232	234	132	132	135	135
37_25	P15	2019	190	190	182	191	159	159	184	188	190	198	240	250	298	298	278	280	111	111	246	256	232	234	112	132	135	135
37_26	P15	2019	190	190	182	185	149	159	182	184	184	192	240	242	302	304	280	282	111	127	252	264	230	234	132	132	135	141
37_5	P15	2019	190	190	191	191	141	163	182	184	180	190	240	240	298	302	280	286	111	111	252	252	230	256	130	132	125	141
37_6	P15	2019	190	196	191	191	141	163	182	188	164	188	240	250	300	302	282	286	111	113	252	252	232	236	120	130	131	135
37_28	P15	2019	190	190	182	191	147	149	182	182	180	208	240	240	294	296	282	294	111	111	252	252	230	232	132	132	131	141
37_3	P15	2019	190	196	191	191	151	151	182	184	182	184	240	240	294	298	280	316	111	111	252	282	232	234	120	132	133	141
37_4	P15	2019	190	190	191	191	141	161	182	182	192	198	240	248	294	304	282	302	111	113	252	282	228	232	120	120	139	139
37_8	P15	2019	190	196	185	191	149	151	182	188	184	198	240	240	288	298	286	304	111	111	252	252	230	256	130	132	131	141
37_1_2o	P15	Soil1	190	190	191	191	149	163	184	184	180	184	240	240	298	298	294	316	95	113	254	256	232	256	132	132	139	139
37_1_2u	P15	Soil2	190	196	182	191	149	149	176	182	164	180	240	242	294	298	282	286	111	111	252	264	232	256	120	132	135	135
37_2_2u	P15	Soil2	190	190	182	182	141	149	182	182	164	184	240	240	302	306	282	316	95	111	252	270	232	232	130	132	131	135
37_10_4u	P15	Soil2	196	196	182	191	149	149	182	188	184	186	240	240	298	302	286	316	111	111	252	252	230	232	132	132	139	141
37_2_3o	P15	Soil1	190	190	182	191	149	149	182	182	180	190	240	240	294	298	282	302	95	95	252	254	230	232	132	132	135	141
37_3_2u	P15	Soil2	190	196	191	191	149	161	182	188	180	182	240	240	298	298	280	282	111	127	252	254	232	232	128	130	131	135
37_4_2u	P15	Soil2	190	196	188	191	157	163	184	184	164	180	240	240	294	298	282	294	113	127	252	256	232	256	130	130	131	135
37_4_4u	P15	Soil2	190	196	191	191	149	149	182	182	164	178	240	240	0	0	0	0	111	111	246	252	0	0	130	132	125	135
37_5_2u	P15	Soil2	190	190	191	191	149	163	182	184	180	184	240	242	296	304	282	282	111	127	252	252	230	232	132	132	135	135
37_5_4u	P15	Soil2	190	196	182	191	151	159	176	182	184	196	240	240	300	300	282	286	111	111	252	264	232	232	132	132	141	141
37_6_2u	P15	Soil2	193	196	191	191	149	151	182	182	164	184	240	240	294	298	282	316	111	113	252	252	256	256	132	132	131	135
37_7_2u	P15	Soil2	190	196	188	191	157	157	182	184	0	0	240	240	0	0	282	282	113	127	252	256	232	240	130	130	131	131
37_7_4u	P15	Soil2	190	190	182	182	151	159	184	188	164	164	240	240	294	298	294	304	111	111	252	282	230	232	122	132	131	135
37_3_3o	P15	Soil1	190	196	191	191	159	159	182	184	164	180	240	248	302	302	280	304	111	111	252	252	230	256	132	132	125	131
37_8_4u	P15	Soil2	190	199	191	191	159	159	182	188	184	188	240	240	296	302	304	316	111	111	252	252	232	278	112	132	133	135
37_9_4u	P15	Soil2	190	196	182	191	141	159	182	188	164	184	240	240	294	294	280	282	113	113	252	264	230	232	132	132	135	135
37_3_3u	P15	Soil2	190	196	182	185	149	149	182	182	180	184	240	240	294	300	280	282	113	113	252	282	230	278	130	130	131	135
37_3_4u	P15	Soil2	190	196	182	191	151	163	184	184	182	184	240	242	296	298	282	316	111	111	252	282	230	232	120	130	139	139
37_2_4u	P15	Soil2	190	199	182	191	149	151	182	182	186	192	240	242	298	306	304	326	113	127	252	252	230	234	132	132	135	139
37_1_3o	P15	Soil1	196	196	191	191	141	141	182	182	182	182	0	0	0	0	294	294	111	113	244	252	232	232	112	112	135	135
37_1_4o	P15	Soil1	190	196	182	185	149	161	182	184	164	164	240	240	298	298	298	298	111	111	252	252	232	256	132	132	135	135
36_1	P16	2019	196	196	191	191	149	181	184	188	188	192	240	250	298	298	280	282	95	113	246	246	234	238	120	130	131	131
36_11	P16	2019	190	196	191	194	149	161	184	188	166	194	240	240	298	298	280	282	95	111	246	256	238	238	128	130	139	141
36_14	P16	2019	196	196	191	191	149	149	182	182	192	192	250	250	298	304	280	282	111	111	246	246	234	234	128	130	131	139
36_15	P16	2019	196	196	182	191	149	151	182	182	182	182	240	250	288	298	280	290	111	111	246	278	230	234	112	130	131	131
36_18	P16	2019	196	196	191	194	149	151	182	182	192	192	250	250	298	298	280	282	111	111	256	264	230	234	130	132	131	131
36_19	P16	2019	196	199	191	191	151	151	184	188	164	182	240	250	298	298	280	280	95	95	246	264	230	260	128	130	131	139
36_21	P16	2019	190	196	191	191	147	151	182	188	164	174	240	250	298	298	280	280	113	113	246	264	232	234	112	120	131	135
36_23	P16	2019	190	196	191	191	149	151	182	188	174	192	240	250	298	298	280	282	111	113	246	264	232	260	112	130	135	139
36_25	P16	2019	196	196	188	191	149	149	182	188	166	182	240	240	298	298	280	280	111	111	246	246	230	234	130	130	131	131
36_27	P16	2019	196	196	191	191	149	151	182	182	164	194	250	250	298	304	282	290	111	111	246	246	230	234	128	132	139	139
36_29	P16	2019	199	199	191	191	151	159	182	188	164	182	240	250	304	304	282	282	111	111	246	256	234	234	120	120	135	139
36_3	P16	2019	190	196	188	191	149	149	188	188	182	192	240	250	298	316	280	300	113	113	246	252	234	238	130	130	131	139
36_30	P16	2019	196	196	191	194	149	151	188	188	164	164	250	250	298	298	280	282	111	111	246	272	234	234	130	132	131	135
36_31	P16	2019	190	196	182	191	149	151	182	188	164	192	250	250	294	310	280	282	111	111	246	246	232	234	120	120	139	143
36_32	P16	2019	196	196	191	191	149	151	182	188	212	216	240	240	294	298	280	282	111	111	264	264	260	260	112	112	131	131
36_5	P16	2019	190	196	191	191	149	149	182	182	182	192	240	250	298	304	290	290	111	111	246	264	234	234	112	130	139	139
36_6	P16	2019	190	196	191	194	149	181	184	188	186	192	240	250	298	298	280	282	111	111	252	252	228	234	128	130	139	141
36_7	P16	2019	196	196	191	191	149	149	188	188	192	192	240	250	298	298	280	300	111	111	246	246	230	238	130	130	139	139
36_8	P16	2019	196	199	182	191	149	151	182	184	192	192	240	240	298	298	280	280	111	111	246	278	234	256	120	130	131	135
36_9	P16	2019	190	196	188	191	149	151	182	188	164	182	250	250	298	304	280	282	113	113	250	250	230	234	130	130	139	139
1598_1	P17	2019	190	199	182	191	149	149	182	182	164	204	240	240	298	298	278	280	113	113	246	264	234	234	112	118	131	131
1598_10	P17	2019	190	190	182	191	149	163	184	184	184	184	240	250	298	304	278	294	113	113	252	254	234	234	112	120	135	139
1598_11	P17	2019	190	199	182	191	141	151	182	182	194	200	240	240	298	308	278	294	111	113	264	278	234	260	112	120	131	131
1598_12	P17	2019	196	199	182	182	141	147	182	184	184	200	240	240	298	300	276	302	113	113	246	264	234	260	112	120	141	141
1598_13	P17	2019	190	190	182	191	147	163	182	184	178	184	240	248	298	308	278	278	111	111	254	276	234	260	112	130	131	139
1598_14	P17	2019	190	199	182	191	141	163	182	184	184	194	240	240	298	298	294	300	113	113	256	276	234	234	112	130	139	141
1598_15	P17	2019	199	199	182	191	149	163	182	184	182	188	240	240	298	300	276	300	111	111	256	278	234	234	130	130	131	143
1598_16	P17	2019	199	199	182	182	155	155	182	182	184	184	240	248	298	298	294	304	95	111	256	256	234	234	112	112	137	139
1598_17	P17	2019	199	199	182	191	155	155	182	182	164	184	248	248	298	298	304	304	95	95	256	256	234	234	112	130	137	139
1598_2	P17	2019	190	190	179	191	147	149	182	184	184	184	240	240	298	298	278	278	111	111	252	254	234	234	120	130	141	141
1598_3	P17	2019	190	190	182	182	141	149	182	182	178	184	238	246	304	304	294	302	111	111	282	282	230	234	120	130	131	141
1598_4	P17	2019	190	190	191	191	147	149	182	184	184	184	240	240	298	300	278	278	111	111	254	254	234	234	120	130	139	141
1598_5	P17	2019	190	190	182	191	147	163	182	184	184	184	240	240	298	300	278	280	111	113	252	264	232	260	112	130	131	135
1598_6	P17	2019	190	190	182	191	141	147	182	184	174	184	240	250	298	300	278	302	111	113	252	264	234	234	120	120	137	139
1598_7	P17	2019	190	190	182	182	149	149	184	184	174	182	240	240	298	298	280	300	113	113	264	278	232	234	112	130	133	139
1598_8	P17	2019	190	190	191	191	147	149	182	184	178	184	240	240	304	304	280	302	111	111	254	256	234	234	130	130	137	139
1598_9	P17	2019	199	199	182	191	141	149	184	184	182	184	240	240	294	300	282	294	111	111	254	256	232	234	112	112	133	139
1598y2016_026_01	P17	2016	190	190	182	182	149	163	182	184	184	200	240	240	298	300	278	280	95	113	264	282	234	234	112	120	133	139
1598y2016_027_01	P17	2016	190	190	182	182	141	151	184	184	174	184	240	250	298	304	278	278	113	113	264	264	234	234	112	112	131	131
1598y2016_028_01	P17	2016	190	199	182	191	141	149	182	182	178	178	240	248	292	304	276	282	95	113	254	256	234	234	130	130	135	139
1598y2016_029_01	P17	2016	190	190	182	182	149	149	182	184	184	200	240	248	298	304	278	302	111	113	264	264	232	234	120	130	131	139
1598y2016_030_01	P17	2016	190	190	182	191	147	149	184	184	184	192	240	240	298	298	278	294	95	95	278	282	234	234	120	130	131	143
1598y2016_031_01	P17	2016	190	190	182	182	149	155	182	182	164	182	240	240	298	308	278	302	95	113	252	278	234	234	112	132	139	143
1598y2016_032_01	P17	2016	190	190	182	191	149	149	182	184	184	192	240	248	298	298	280	280	105	111	246	246	234	234	132	132	131	131
1598y2016_033_01	P17	2016	190	190	182	182	149	149	182	182	182	184	240	248	300	300	276	280	95	111	246	256	234	260	120	130	131	143
1598y2016_034_01	P17	2016	190	199	182	191	149	163	182	182	164	184	240	240	298	298	280	280	113	113	264	276	234	234	112	120	131	135
1598y2016_035_01	P17	2016	190	196	191	191	147	163	182	184	184	184	240	248	300	304	276	300	95	95	246	246	234	234	120	120	131	141
1598y2016_037_01	P17	2016	190	190	191	191	147	149	182	184	164	164	240	240	298	298	276	278	111	111	246	246	232	234	112	112	137	139
1598y2016_038_01	P17	2016	190	196	191	191	149	151	182	184	184	200	240	240	298	300	278	278	113	119	256	256	234	234	132	132	131	141
1598y2016_039_01	P17	2016	190	190	182	182	149	155	182	184	194	194	240	250	304	308	278	280	111	111	276	282	234	260	112	112	131	131
1598y2016_040_01	P17	2016	190	199	191	191	141	149	182	182	178	184	240	248	292	304	276	282	95	113	254	256	234	234	130	130	135	139
1598y2016_041_01	P17	2016	196	196	182	182	149	151	182	182	164	182	242	248	298	300	278	302	111	113	276	278	234	260	112	112	135	139
1598y2016_042_01	P17	2016	190	199	182	182	141	141	182	184	178	200	240	240	298	300	280	302	113	113	256	264	234	260	112	112	139	141
1598y2016_043_01	P17	2016	199	199	182	182	141	141	184	184	184	200	240	248	298	304	282	300	113	113	264	264	234	234	120	130	131	139
1598y2016_044_01	P17	2016	190	190	191	191	149	163	184	184	182	184	240	240	298	298	280	294	111	113	254	264	234	234	112	132	131	133
1598y2016_045_01	P17	2016	190	190	182	182	149	149	182	182	182	182	240	248	300	300	276	280	111	111	246	256	234	260	120	130	131	143
1598_1_2o	P17	Soil1	190	199	182	182	147	149	182	182	182	186	240	240	298	302	280	300	111	111	252	264	234	260	120	128	131	141
1598_1_4o	P17	Soil1	190	190	182	182	147	163	182	184	182	192	250	250	298	300	280	286	111	113	264	264	234	234	120	134	135	141
1597_1	P18	2019	196	199	191	191	149	151	176	184	164	200	240	240	296	304	280	280	111	113	252	264	234	234	120	130	133	133
1597_10	P18	2019	190	190	182	191	149	149	182	184	164	184	250	250	298	300	280	280	111	113	264	278	232	234	134	134	133	139
1597_11	P18	2019	190	190	182	182	147	149	184	184	182	184	240	240	298	300	280	286	111	113	254	264	234	260	130	134	133	139
1597_12	P18	2019	193	196	182	191	149	151	176	184	164	182	240	250	298	304	278	278	111	111	252	264	230	234	130	130	135	139
1597_13	P18	2019	196	199	182	182	149	149	182	184	164	182	240	250	298	300	280	286	113	113	252	254	230	234	120	132	139	141
1597_14	P18	2019	193	196	191	191	149	151	182	184	164	184	240	240	300	304	280	300	111	111	246	254	230	230	132	132	141	141
1597_15	P18	2019	190	190	182	182	147	149	182	182	164	164	240	248	298	298	278	282	113	113	252	256	234	260	112	122	141	141
1597_16	P18	2019	193	196	191	191	151	151	182	184	164	164	240	240	296	296	280	280	111	111	252	264	230	230	120	120	141	141
1597_17	P18	2019	190	193	182	182	147	149	176	176	184	192	240	240	296	300	286	300	111	111	264	264	234	234	120	120	133	141
1597_18	P18	2019	190	199	182	191	147	151	182	184	164	192	240	248	292	298	280	294	129	129	256	264	234	256	120	134	135	139
1597_2	P18	2019	190	196	182	191	147	149	182	182	184	192	240	240	296	296	280	300	111	113	256	256	234	260	120	120	141	141
1597_20	P18	2019	190	190	182	182	147	149	176	184	184	184	240	240	300	300	280	294	113	113	256	256	232	232	134	134	133	139
1597_22	P18	2019	196	196	191	191	147	149	176	182	164	192	240	240	304	304	280	286	111	111	252	264	234	256	120	134	139	139
1597_3	P18	2019	190	190	182	191	149	163	182	182	184	188	238	238	298	300	280	280	111	113	252	256	234	234	132	132	135	139
1597_4	P18	2019	190	196	191	191	147	149	176	184	184	188	240	242	300	322	280	286	113	113	252	254	232	236	134	134	133	139
1597_5	P18	2019	190	190	191	191	149	149	182	182	182	184	240	250	304	304	280	280	95	111	252	256	232	232	120	120	141	141
1597_6	P18	2019	193	196	182	191	147	151	182	184	164	196	240	246	310	310	280	300	111	111	246	246	232	260	120	132	141	141
1597_7	P18	2019	193	196	191	191	147	151	176	176	184	192	250	250	300	300	280	280	111	111	252	252	232	232	130	130	135	139
1597_8	P18	2019	196	196	182	191	149	151	176	182	182	182	250	250	300	310	280	300	111	111	254	254	232	232	132	132	133	139
1597_9	P18	2019	193	196	182	182	147	151	184	184	182	184	250	250	298	300	280	286	111	113	264	264	236	260	134	134	139	141
1597_1_2u	P18	Soil2	196	196	182	191	147	147	182	182	192	192	250	250	298	304	280	286	113	113	264	264	236	236	128	128	133	133
1597_1_3o	P18	Soil1	196	199	182	191	147	149	182	184	182	182	250	250	298	300	280	280	111	111	264	264	234	260	120	134	135	135
1597_1_3u	P18	Soil2	196	199	191	191	149	149	182	182	188	188	240	240	308	308	282	282	113	113	252	256	236	236	120	120	133	139
1597_1_4u	P18	Soil2	190	190	182	191	149	151	184	184	182	186	242	250	304	304	280	286	113	113	264	278	234	234	120	130	141	141
1597_10_4u	P18	Soil2	196	196	182	191	147	149	182	184	184	210	240	250	292	300	280	286	113	113	252	256	234	260	134	134	141	141
1597_11_4u	P18	Soil2	193	199	182	191	149	163	182	184	164	188	240	240	300	300	280	280	111	113	254	256	234	236	120	120	135	139
1597_2_3u	P18	Soil2	196	196	182	191	141	149	182	184	182	184	240	240	304	304	280	282	113	113	252	256	230	260	120	120	139	141
1597_2_4u	P18	Soil2	193	199	182	191	147	149	182	182	182	184	240	250	298	304	280	294	113	113	252	252	230	260	120	130	141	141
1597_3_2u	P18	Soil2	196	199	182	182	147	151	176	182	182	184	240	248	300	300	280	280	111	113	246	252	260	260	112	120	139	141
1597_3_3o	P18	Soil1	190	196	182	191	147	151	176	182	182	184	242	250	292	304	280	300	113	113	246	256	234	260	134	134	139	141
1597_3_3u	P18	Soil2	196	196	191	191	139	149	176	182	184	184	0	0	300	300	280	280	95	95	256	256	0	0	120	132	0	0
1597_3_4u	P18	Soil2	193	199	182	191	149	151	176	182	182	182	250	250	300	300	280	286	111	111	256	256	234	236	120	130	133	139
1597_4_2u	P18	Soil2	199	199	191	191	147	163	182	182	164	182	250	250	298	308	278	280	95	111	252	264	230	234	120	132	135	141
1597_4_4u	P18	Soil2	199	199	182	191	149	149	182	184	182	210	240	250	300	300	280	300	113	113	252	252	230	234	120	130	135	141
1597_5_2u	P18	Soil2	193	199	182	191	147	149	184	184	184	212	240	250	298	304	280	280	113	113	254	264	236	236	120	132	135	141
1597_5_4u	P18	Soil2	193	196	182	191	147	149	182	182	164	184	240	248	292	300	280	280	113	113	252	254	234	260	120	134	133	141
1597_6_2u	P18	Soil2	190	190	182	191	149	149	182	184	182	200	240	242	300	304	280	280	113	113	252	252	230	236	120	132	141	141
1597_6_4u	P18	Soil2	190	196	182	191	149	151	176	184	164	184	242	250	300	306	280	286	111	111	252	264	230	230	120	134	135	141
1597_7_4u	P18	Soil2	196	196	182	191	149	163	182	182	164	180	240	250	292	298	280	280	111	113	252	264	230	260	120	130	135	141
1597_8_4u	P18	Soil2	190	196	182	191	149	151	182	182	184	210	240	240	292	310	280	300	111	113	252	252	234	260	120	130	141	141
1597_9_4u	P18	Soil2	190	199	191	191	147	149	182	184	164	182	250	250	292	298	280	286	113	113	256	256	234	234	120	132	135	141
